# Supplementary material for: Metallothionein 3 Inhibits 3T3-L1 Adipocyte Differentiation via Reduction of Reactive Oxygen Species
Source: Antioxidants (Basel). 2023 Mar 4;12(3):640. doi: 10.3390/antiox12030640 (PMC10045306; doi:10.3390/antiox12030640)
Supplement: Supplementary file 1 [file antioxidants-12-00640-s001.zip]

Archive with 1 entries (1 files):
- antioxidants-2143521-supplementary.pdf
